# Supplementary material for: Genetic Variations in IL-1β, TNF-α, and TGF-β Associated with the Severity of Chronic Cervical Spondylitis in Patients
Source: Cells. 2023 Jun 9;12(12):1594. doi: 10.3390/cells12121594 (PMC10297355; doi:10.3390/cells12121594)
Supplement: Supplementary file 1 [file cells-12-01594-s001.zip]

Archive with 1 entries (1 files):
- cells-2380366-supplementary.PPTX
